# Supplementary material for: Identification of potential regulatory mutations using multi-omics analysis and haplotyping of lung adenocarcinoma cell lines
Source: Sci Rep. 2018 Mar 21;8:4926. doi: 10.1038/s41598-018-23342-1 (PMC5862974; doi:10.1038/s41598-018-23342-1)
Supplement: Supplementary file 2 — Supplementary Table S6 [file 41598_2018_23342_MOESM2_ESM.xlsx]

## Sheet: SupTableS6
Supplementary Table S6: A list of imprinted RefSeq transcripts in more than 7 cell lines
RefSeq Transcripts	Gene Symbol	Number of cell lines with biased allele expression	List of cell lines
NM_002756	MAP2K3	23	H1650	H1648	A427	PC-9	H1703	H2347	RERF-LC-Ad2	RERF-LC-Ad1	H1819	VMRC-LCD	H1299	II-18	RERF-LC-KJ	H1975	RERF-LC-OK	H2126	H322	ABC-1	PC-14	H2228	LC2ad	RERF-LC-MS	A549
NM_014739	BCLAF1	23	H1650	H1648	A427	PC-9	H1703	H2347	RERF-LC-Ad2	RERF-LC-Ad1	H1819	VMRC-LCD	H1299	II-18	RERF-LC-KJ	H1975	RERF-LC-OK	H2126	H322	ABC-1	PC-14	H2228	LC2ad	RERF-LC-MS	A549
NM_145109	MAP2K3	23	H1650	H1648	A427	PC-9	H1703	H2347	RERF-LC-Ad2	RERF-LC-Ad1	H1819	VMRC-LCD	H1299	II-18	RERF-LC-KJ	H1975	RERF-LC-OK	H2126	H322	ABC-1	PC-14	H2228	LC2ad	RERF-LC-MS	A549
NM_001077441	BCLAF1	23	H1650	H1648	A427	PC-9	H1703	H2347	RERF-LC-Ad2	RERF-LC-Ad1	H1819	VMRC-LCD	H1299	II-18	RERF-LC-KJ	H1975	RERF-LC-OK	H2126	H322	ABC-1	PC-14	H2228	LC2ad	RERF-LC-MS	A549
NM_001077440	BCLAF1	23	H1650	H1648	A427	PC-9	H1703	H2347	RERF-LC-Ad2	RERF-LC-Ad1	H1819	VMRC-LCD	H1299	II-18	RERF-LC-KJ	H1975	RERF-LC-OK	H2126	H322	ABC-1	PC-14	H2228	LC2ad	RERF-LC-MS	A549
NM_170606	KMT2C	22	H1650	H1648	PC-14	H1703	H2347	RERF-LC-Ad2	RERF-LC-Ad1	H1819	VMRC-LCD	H1299	II-18	RERF-LC-KJ	H1975	RERF-LC-OK	H2126	H322	ABC-1	A427	A549	LC2ad	RERF-LC-MS	H2228
NM_001164315	ANKRD36	22	H1650	H1648	A427	PC-9	H1703	H2347	RERF-LC-Ad2	RERF-LC-Ad1	H1819	VMRC-LCD	H1299	RERF-LC-KJ	H1975	RERF-LC-OK	H2126	H322	ABC-1	PC-14	A549	LC2ad	RERF-LC-MS	H2228
NM_001042414	PSPC1	21	H1650	H1648	PC-14	RERF-LC-KJ	H1703	H2347	RERF-LC-Ad2	RERF-LC-Ad1	H1299	II-18	PC-9	H1975	RERF-LC-OK	H2126	H322	ABC-1	A427	A549	LC2ad	RERF-LC-MS	H2228
NM_022662	ANAPC1	20	H1650	H1648	A427	RERF-LC-KJ	H1703	H2347	RERF-LC-Ad1	H1819	VMRC-LCD	H1299	II-18	PC-9	H1975	RERF-LC-OK	H2126	H322	ABC-1	PC-14	LC2ad	A549
NM_006437	PARP4	19	H1650	H1648	PC-14	RERF-LC-KJ	H1703	H2347	RERF-LC-Ad2	RERF-LC-Ad1	H1819	H1299	PC-9	H1975	H2126	H322	ABC-1	A427	H2228	LC2ad	A549
NM_018264	TYW1	19	H1650	H1648	RERF-LC-KJ	H1703	H2347	H1819	VMRC-LCD	H1299	II-18	PC-9	H1975	RERF-LC-OK	H2126	H322	ABC-1	PC-14	LC2ad	RERF-LC-MS	A549
NM_001271733	MST1L	19	H1650	H1648	PC-14	H1703	RERF-LC-Ad2	RERF-LC-Ad1	H1819	VMRC-LCD	H1299	II-18	PC-9	RERF-LC-OK	H2126	H322	ABC-1	A427	LC2ad	RERF-LC-MS	A549
NM_182623	FAM131C	19	H1650	H1648	PC-14	RERF-LC-KJ	H1703	H2347	RERF-LC-Ad2	RERF-LC-Ad1	H1819	VMRC-LCD	H1299	II-18	PC-9	H1975	H2126	H322	A427	RERF-LC-MS	A549
NM_173601	GXYLT1	18	H1650	H1648	PC-14	PC-9	H1703	H2347	RERF-LC-Ad2	H1819	VMRC-LCD	II-18	RERF-LC-KJ	H1975	RERF-LC-OK	H2126	H322	A427	LC2ad	RERF-LC-MS
NM_017940	NBPF1	18	H1650	H1648	A427	H1703	H2347	RERF-LC-Ad1	H1819	VMRC-LCD	H1299	PC-9	H1975	RERF-LC-OK	H2126	H322	ABC-1	PC-14	RERF-LC-MS	A549
NM_001284	AP3S1	18	H1650	H1648	A427	PC-9	H1703	RERF-LC-Ad2	RERF-LC-Ad1	H1299	II-18	RERF-LC-KJ	H1975	RERF-LC-OK	H2126	H322	ABC-1	PC-14	LC2ad	H2228
NM_001099650	GXYLT1	18	H1650	H1648	PC-14	PC-9	H1703	H2347	RERF-LC-Ad2	H1819	VMRC-LCD	II-18	RERF-LC-KJ	H1975	RERF-LC-OK	H2126	H322	A427	LC2ad	RERF-LC-MS
NM_019601	SUSD2	17	H1650	H1648	RERF-LC-KJ	H1703	H2347	RERF-LC-Ad2	RERF-LC-Ad1	H1819	PC-9	H1975	H2126	H322	ABC-1	PC-14	LC2ad	RERF-LC-MS	A549
NM_003174	SVIL	16	H1650	H1648	A427	RERF-LC-Ad2	H2126	H322	ABC-1	H1819	PC-14	H2228	H1975	H1299	RERF-LC-Ad1	LC2ad	RERF-LC-MS	A549
NM_004221	IL32	16	RERF-LC-KJ	H1975	VMRC-LCD	RERF-LC-Ad2	H1703	H2347	RERF-LC-OK	H2126	RERF-LC-Ad1	ABC-1	H1819	A427	H1299	A549	LC2ad	H2228
NM_023924	BRD9	16	PC-9	H1650	H1648	RERF-LC-Ad2	H2347	RERF-LC-OK	A549	H322	ABC-1	H1819	A427	II-18	VMRC-LCD	RERF-LC-Ad1	LC2ad	H2228
NM_014696	GPRIN2	16	RERF-LC-KJ	H1650	H1648	H2347	RERF-LC-Ad2	H2126	H322	H1975	H1819	II-18	A549	VMRC-LCD	RERF-LC-Ad1	LC2ad	RERF-LC-MS	H2228
NM_001009877	BRD9	16	PC-9	H1650	H1648	RERF-LC-Ad2	H2347	RERF-LC-OK	A549	H322	ABC-1	H1819	A427	II-18	VMRC-LCD	RERF-LC-Ad1	LC2ad	H2228
NM_021738	SVIL	16	H1650	H1648	A427	RERF-LC-Ad2	H2126	H322	ABC-1	H1819	PC-14	H2228	H1975	H1299	RERF-LC-Ad1	LC2ad	RERF-LC-MS	A549
NM_001012636	IL32	16	RERF-LC-KJ	H1975	VMRC-LCD	RERF-LC-Ad2	H1703	H2347	RERF-LC-OK	H2126	RERF-LC-Ad1	ABC-1	H1819	A427	H1299	A549	LC2ad	H2228
NM_001012635	IL32	16	RERF-LC-KJ	H1975	VMRC-LCD	RERF-LC-Ad2	H1703	H2347	RERF-LC-OK	H2126	RERF-LC-Ad1	ABC-1	H1819	A427	H1299	A549	LC2ad	H2228
NM_001012634	IL32	16	RERF-LC-KJ	H1975	VMRC-LCD	RERF-LC-Ad2	H1703	H2347	RERF-LC-OK	H2126	RERF-LC-Ad1	ABC-1	H1819	A427	H1299	A549	LC2ad	H2228
NM_001012633	IL32	16	RERF-LC-KJ	H1975	VMRC-LCD	RERF-LC-Ad2	H1703	H2347	RERF-LC-OK	H2126	RERF-LC-Ad1	ABC-1	H1819	A427	H1299	A549	LC2ad	H2228
NM_001012632	IL32	16	RERF-LC-KJ	H1975	VMRC-LCD	RERF-LC-Ad2	H1703	H2347	RERF-LC-OK	H2126	RERF-LC-Ad1	ABC-1	H1819	A427	H1299	A549	LC2ad	H2228
NM_001012631	IL32	16	RERF-LC-KJ	H1975	VMRC-LCD	RERF-LC-Ad2	H1703	H2347	RERF-LC-OK	H2126	RERF-LC-Ad1	ABC-1	H1819	A427	H1299	A549	LC2ad	H2228
NM_001012718	IL32	16	RERF-LC-KJ	H1975	VMRC-LCD	RERF-LC-Ad2	H1703	H2347	RERF-LC-OK	H2126	RERF-LC-Ad1	ABC-1	H1819	A427	H1299	A549	LC2ad	H2228
NM_001286555	DUSP22	15	PC-9	H1650	H1648	RERF-LC-KJ	RERF-LC-OK	H1703	H2347	RERF-LC-Ad2	H2126	H322	ABC-1	H1975	RERF-LC-Ad1	LC2ad	H2228
NM_004399	DDX11	15	PC-9	H1650	II-18	PC-14	RERF-LC-Ad2	H1703	H2347	RERF-LC-OK	RERF-LC-Ad1	A427	VMRC-LCD	H1299	LC2ad	RERF-LC-MS	H2228
NM_033655	CNTNAP3	15	PC-9	H1650	VMRC-LCD	LC2ad	H1703	H2347	RERF-LC-Ad2	H322	ABC-1	A427	H1975	H2228	II-18	RERF-LC-MS	A549
NM_001005751	FAM21A	15	PC-9	H1650	RERF-LC-KJ	LC2ad	H1703	H2347	RERF-LC-OK	H322	ABC-1	H1819	H1975	H1299	RERF-LC-Ad1	II-18	H2228
NM_003890	FCGBP	15	PC-9	H1648	RERF-LC-KJ	H2347	H2126	H322	H1819	PC-14	II-18	VMRC-LCD	H1299	A549	LC2ad	RERF-LC-MS	H2228
NM_001080400	PLIN4	15	PC-9	H1975	VMRC-LCD	PC-14	RERF-LC-KJ	H1703	RERF-LC-Ad2	H2126	RERF-LC-Ad1	ABC-1	H1819	A427	H1299	RERF-LC-MS	H2228
NM_001291398	FAM21A	15	PC-9	H1650	RERF-LC-KJ	LC2ad	H1703	H2347	RERF-LC-OK	H322	ABC-1	H1819	H1975	H1299	RERF-LC-Ad1	II-18	H2228
NM_001085457	CBWD6	15	RERF-LC-KJ	H1975	VMRC-LCD	RERF-LC-Ad2	H1703	H2347	RERF-LC-OK	H322	ABC-1	H1819	H1299	RERF-LC-Ad1	LC2ad	RERF-LC-MS	H2228
NM_001257145	DDX11	15	PC-9	H1650	II-18	PC-14	RERF-LC-Ad2	H1703	H2347	RERF-LC-OK	RERF-LC-Ad1	A427	VMRC-LCD	H1299	LC2ad	RERF-LC-MS	H2228
NM_152438	DDX11	15	PC-9	H1650	II-18	PC-14	RERF-LC-Ad2	H1703	H2347	RERF-LC-OK	RERF-LC-Ad1	A427	VMRC-LCD	H1299	LC2ad	RERF-LC-MS	H2228
NM_014675	CROCC	15	RERF-LC-KJ	H1650	II-18	RERF-LC-Ad2	RERF-LC-OK	H2126	RERF-LC-Ad1	ABC-1	H1819	PC-14	VMRC-LCD	H1299	LC2ad	RERF-LC-MS	A549
NM_001257144	DDX11	15	PC-9	H1650	II-18	PC-14	RERF-LC-Ad2	H1703	H2347	RERF-LC-OK	RERF-LC-Ad1	A427	VMRC-LCD	H1299	LC2ad	RERF-LC-MS	H2228
NM_002139	RBMX	15	PC-9	H1650	H1648	RERF-LC-KJ	H1703	H2347	RERF-LC-Ad2	H322	ABC-1	H1819	PC-14	VMRC-LCD	H1299	A549	H2228
NM_030653	DDX11	15	PC-9	H1650	II-18	PC-14	RERF-LC-Ad2	H1703	H2347	RERF-LC-OK	RERF-LC-Ad1	A427	VMRC-LCD	H1299	LC2ad	RERF-LC-MS	H2228
NM_024786	ZDHHC11	14	PC-9	H1648	RERF-LC-KJ	H1703	RERF-LC-Ad2	H2126	H322	ABC-1	PC-14	LC2ad	H1299	A549	II-18	H2228
NM_182905	WASH1	14	PC-9	II-18	RERF-LC-KJ	RERF-LC-Ad2	H1703	RERF-LC-OK	RERF-LC-Ad1	ABC-1	VMRC-LCD	H1299	H2228	LC2ad	RERF-LC-MS	A549
NM_030930	UNC93B1	14	PC-9	H1975	VMRC-LCD	RERF-LC-KJ	RERF-LC-Ad2	H1703	H2347	RERF-LC-OK	H2126	H322	H2228	H1299	RERF-LC-Ad1	A549
NM_019610	RBMXL1	13	PC-9	H1650	H1648	H1703	RERF-LC-Ad2	H322	ABC-1	H1819	PC-14	VMRC-LCD	H1299	A549	H2228
NM_001037501	NBPF8	13	PC-9	H1650	H1648	RERF-LC-KJ	H2347	ABC-1	H1819	PC-14	VMRC-LCD	H1975	H1299	RERF-LC-MS	H2228
NM_002568	PABPC1	13	RERF-LC-KJ	H1648	RERF-LC-Ad2	H1703	H2347	RERF-LC-OK	II-18	ABC-1	A427	VMRC-LCD	LC2ad	RERF-LC-MS	H2228
NM_001162536	RBMXL1	13	PC-9	H1650	H1648	H1703	RERF-LC-Ad2	H322	ABC-1	H1819	PC-14	VMRC-LCD	H1299	A549	H2228
NM_024690	MUC16	13	PC-9	H1650	H1648	RERF-LC-KJ	H2347	H322	ABC-1	H1819	II-18	H1975	RERF-LC-Ad1	LC2ad	H2228
NM_001271223	OBSCN	13	H1975	A549	RERF-LC-Ad2	H2126	H322	ABC-1	PC-14	H1650	VMRC-LCD	RERF-LC-Ad1	II-18	RERF-LC-MS	H2228
NM_052843	OBSCN	12	H1975	RERF-LC-Ad2	H2126	H322	ABC-1	PC-14	H2228	H1650	RERF-LC-Ad1	II-18	RERF-LC-MS	A549
NM_017750	RETSAT	12	H1975	RERF-LC-OK	H1703	H2347	RERF-LC-Ad2	RERF-LC-Ad1	A427	H1299	H2228	II-18	RERF-LC-MS	A549
NM_032926	TCEAL3	12	PC-9	H1650	VMRC-LCD	H1703	RERF-LC-OK	RERF-LC-Ad1	H1975	H1819	PC-14	H1299	LC2ad	A549
NM_001098623	OBSCN	12	H1975	RERF-LC-Ad2	H2126	H322	ABC-1	PC-14	H2228	H1650	RERF-LC-Ad1	II-18	RERF-LC-MS	A549
NM_001006933	TCEAL3	12	PC-9	H1650	VMRC-LCD	H1703	RERF-LC-OK	RERF-LC-Ad1	H1975	H1819	PC-14	H1299	LC2ad	A549
NM_001278141	NBPF12	12	RERF-LC-KJ	H1650	H1648	RERF-LC-OK	H2126	ABC-1	H1819	PC-14	VMRC-LCD	LC2ad	RERF-LC-MS	A549
NM_004987	LIMS1	12	PC-9	H1975	RERF-LC-KJ	H1703	H322	ABC-1	A427	LC2ad	H1299	RERF-LC-Ad1	II-18	RERF-LC-MS
NM_001193488	LIMS1	12	PC-9	H1975	RERF-LC-KJ	H1703	H322	ABC-1	A427	LC2ad	H1299	RERF-LC-Ad1	II-18	RERF-LC-MS
NM_001193484	LIMS1	12	PC-9	H1975	RERF-LC-KJ	H1703	H322	ABC-1	A427	LC2ad	H1299	RERF-LC-Ad1	II-18	RERF-LC-MS
NM_001193485	LIMS1	12	PC-9	H1975	RERF-LC-KJ	H1703	H322	ABC-1	A427	LC2ad	H1299	RERF-LC-Ad1	II-18	RERF-LC-MS
NM_001193482	LIMS1	12	PC-9	H1975	RERF-LC-KJ	H1703	H322	ABC-1	A427	LC2ad	H1299	RERF-LC-Ad1	II-18	RERF-LC-MS
NM_001193483	LIMS1	12	PC-9	H1975	RERF-LC-KJ	H1703	H322	ABC-1	A427	LC2ad	H1299	RERF-LC-Ad1	II-18	RERF-LC-MS
NM_001720	BMP8B	11	RERF-LC-KJ	H1650	RERF-LC-OK	H2347	RERF-LC-Ad2	RERF-LC-Ad1	H1819	PC-14	H1299	II-18	RERF-LC-MS
NM_001079809	TMEM183B	11	PC-9	RERF-LC-OK	H1703	H2347	RERF-LC-Ad2	H2126	RERF-LC-Ad1	H1819	A549	LC2ad	H2228
NM_021012	KCNJ12	11	PC-9	RERF-LC-KJ	H1703	RERF-LC-Ad2	H322	H1819	A427	RERF-LC-Ad1	LC2ad	RERF-LC-MS	H2228
NM_004807	HS6ST1	11	PC-9	H1650	A427	H2347	RERF-LC-OK	H322	H1819	PC-14	II-18	RERF-LC-MS	A549
NM_001277115	DNAH11	11	RERF-LC-KJ	H1975	H1648	H2347	RERF-LC-Ad2	H2126	H322	ABC-1	H1819	LC2ad	H2228
NM_001164586	IGFN1	11	PC-9	H1975	VMRC-LCD	RERF-LC-Ad2	H2347	RERF-LC-OK	RERF-LC-Ad1	H1299	H2228	RERF-LC-MS	A549
NM_001290208	ZNF717	11	PC-9	H1975	H1648	H1703	H2347	H322	H1819	VMRC-LCD	RERF-LC-Ad1	LC2ad	H2228
NM_001128223	ZNF717	11	PC-9	H1975	H1648	H1703	H2347	H322	H1819	VMRC-LCD	RERF-LC-Ad1	LC2ad	H2228
NM_014272	ADAMTS7	11	PC-9	H1975	H1648	RERF-LC-KJ	H1703	H2347	RERF-LC-Ad2	H1819	A549	RERF-LC-MS	H2228
NM_001198832	PDE4DIP	11	PC-9	H1650	H1648	RERF-LC-KJ	H1703	RERF-LC-Ad2	H322	A427	H1299	LC2ad	RERF-LC-MS
NM_144682	SLFN13	10	PC-9	H1650	H2347	RERF-LC-Ad2	H2126	H322	ABC-1	PC-14	RERF-LC-Ad1	II-18
NM_001373	DNAH14	10	H1975	VMRC-LCD	H1703	H2347	ABC-1	H1819	PC-14	H1299	II-18	RERF-LC-MS
NM_002281	KRT81	10	PC-9	H1975	H1648	RERF-LC-KJ	H2126	RERF-LC-Ad1	H322	II-18	RERF-LC-MS	H2228
NM_001290210	ZNF717	10	PC-9	H1975	H1648	H1703	H322	H1819	VMRC-LCD	RERF-LC-Ad1	LC2ad	H2228
NM_030979	PABPC3	10	H1648	H2347	RERF-LC-Ad2	LC2ad	ABC-1	A427	VMRC-LCD	II-18	RERF-LC-MS	H2228
NM_001369	DNAH5	10	RERF-LC-KJ	H1975	H1648	H1703	RERF-LC-OK	H322	PC-14	RERF-LC-Ad1	LC2ad	H2228
NM_001009931	HRNR	10	RERF-LC-KJ	H1975	H1703	H2347	RERF-LC-Ad2	H2126	H322	PC-14	H2228	A549
NM_001290209	ZNF717	10	PC-9	H1975	H1648	H1703	H2347	H322	H1819	VMRC-LCD	RERF-LC-Ad1	H2228
NM_001099771	POTEF	10	RERF-LC-KJ	PC-14	RERF-LC-OK	H1703	RERF-LC-Ad2	H2126	RERF-LC-Ad1	H1819	A427	RERF-LC-MS
NM_001166017	SKA3	10	PC-9	II-18	RERF-LC-KJ	H2347	RERF-LC-Ad2	H322	ABC-1	H1299	RERF-LC-Ad1	LC2ad
NM_018937	PCDHB3	10	H1650	VMRC-LCD	A427	RERF-LC-Ad2	RERF-LC-OK	II-18	H1819	PC-14	LC2ad	H2228
NM_138420	AHNAK2	9	PC-14	RERF-LC-OK	H2126	RERF-LC-Ad1	LC2ad	H1819	A427	H1299	II-18
NM_001037675	NBPF9	9	RERF-LC-KJ	VMRC-LCD	A427	RERF-LC-Ad2	RERF-LC-OK	RERF-LC-Ad1	PC-14	LC2ad	H2228
NM_198181	GOLGA6L9	9	PC-9	H1650	RERF-LC-KJ	H1703	RERF-LC-Ad1	ABC-1	H1819	PC-14	RERF-LC-MS
NM_006931	SLC2A3	9	PC-9	H1650	RERF-LC-OK	RERF-LC-Ad1	A427	H1299	A549	RERF-LC-MS	H2228
NM_001024921	RPL9	9	RERF-LC-KJ	H1650	H1648	RERF-LC-Ad2	H322	PC-14	H1299	II-18	H2228
NM_001256850	TTN	9	RERF-LC-KJ	H1648	RERF-LC-OK	H2126	H1819	VMRC-LCD	H1299	RERF-LC-MS	H2228
NM_133432	TTN	9	RERF-LC-KJ	H1648	RERF-LC-OK	H2126	H1819	VMRC-LCD	H1299	RERF-LC-MS	H2228
NM_133437	TTN	9	RERF-LC-KJ	H1648	RERF-LC-OK	H2126	H1819	VMRC-LCD	H1299	RERF-LC-MS	H2228
NM_001267550	TTN	9	RERF-LC-KJ	H1648	RERF-LC-OK	H2126	H1819	VMRC-LCD	H1299	RERF-LC-MS	H2228
NM_133378	TTN	9	RERF-LC-KJ	H1648	RERF-LC-OK	H2126	H1819	VMRC-LCD	H1299	RERF-LC-MS	H2228
NM_003319	TTN	9	RERF-LC-KJ	H1648	RERF-LC-OK	H2126	H1819	VMRC-LCD	H1299	RERF-LC-MS	H2228
NM_182619	CLEC18A	9	PC-9	H1975	VMRC-LCD	RERF-LC-KJ	H1703	ABC-1	H322	H1650	PC-14
NM_001193318	RNF212	9	H1975	VMRC-LCD	H2347	H322	H1819	PC-14	H1299	RERF-LC-Ad1	H2228
NM_001277444	NBPF9	9	RERF-LC-KJ	VMRC-LCD	A427	RERF-LC-Ad2	RERF-LC-OK	RERF-LC-Ad1	PC-14	LC2ad	H2228
NM_000661	RPL9	9	RERF-LC-KJ	H1650	H1648	RERF-LC-Ad2	H322	PC-14	H1299	II-18	H2228
NM_145061	SKA3	9	PC-9	H322	H2347	RERF-LC-Ad2	II-18	RERF-LC-KJ	H1299	RERF-LC-Ad1	LC2ad
NM_001136214	CLEC18A	9	PC-9	H1975	VMRC-LCD	RERF-LC-KJ	H1703	ABC-1	H322	H1650	PC-14
NM_001271197	CLEC18A	9	PC-9	H1975	VMRC-LCD	RERF-LC-KJ	H1703	ABC-1	H322	H1650	PC-14
NM_002016	FLG	8	RERF-LC-KJ	PC-14	RERF-LC-OK	H1703	H322	RERF-LC-Ad2	RERF-LC-MS	RERF-LC-Ad1
NM_001201380	CNTNAP3B	8	ABC-1	PC-14	H2228	A549	RERF-LC-Ad2	LC2ad	RERF-LC-Ad1	H322
NM_001256417	NBPF3	8	H1650	PC-14	LC2ad	H1299	RERF-LC-Ad1	RERF-LC-OK	II-18	H2228
NM_001256416	NBPF3	8	H1650	PC-14	LC2ad	H1299	RERF-LC-Ad1	RERF-LC-OK	II-18	H2228
NM_019120	PCDHB8	8	H1650	A427	PC-14	RERF-LC-OK	RERF-LC-Ad1	RERF-LC-Ad2	II-18	H2228
NM_003211	TDG	8	H1648	A427	H1819	H1703	H322	RERF-LC-Ad2	LC2ad	A549
NM_182588	RGPD4	8	RERF-LC-KJ	H1975	RERF-LC-MS	H1299	H2347	H1703	RERF-LC-Ad1	H322
NM_001018115	FANCD2	8	RERF-LC-MS	H1650	H1648	PC-14	A427	RERF-LC-Ad2	H2126	H2228
NM_001243776	CEP57	8	PC-9	H1648	A427	VMRC-LCD	H1299	LC2ad	H2126	RERF-LC-Ad1
NM_032264	NBPF3	8	H1650	PC-14	LC2ad	H1299	RERF-LC-Ad1	RERF-LC-OK	II-18	H2228
NM_015383	NBPF14	8	ABC-1	H1648	H2126	VMRC-LCD	H322	II-18	RERF-LC-MS	H2228
NM_020185	DUSP22	8	RERF-LC-KJ	H1975	H1648	H1703	H322	RERF-LC-Ad2	LC2ad	H2228
NM_032144	RAB6C	8	ABC-1	H1819	H1648	H1703	H2347	RERF-LC-Ad2	II-18	H322
NM_000186	CFH	8	PC-9	H1650	H1648	H2228	H2347	RERF-LC-Ad2	ABC-1	RERF-LC-Ad1
NM_033084	FANCD2	8	RERF-LC-MS	H1650	H1648	PC-14	A427	RERF-LC-Ad2	H2126	H2228
NM_020957	PCDHB16	8	H1650	PC-14	RERF-LC-OK	RERF-LC-Ad1	RERF-LC-Ad2	LC2ad	RERF-LC-MS	H2228
NM_020445	ACTR3B	8	PC-9	H1650	H1648	PC-14	A427	H1299	RERF-LC-OK	H2126
NM_001040135	ACTR3B	8	PC-9	H1650	H1648	PC-14	A427	H1299	RERF-LC-OK	H2126
NM_001291420	GOLGA6L9	8	PC-9	H1650	PC-14	RERF-LC-KJ	H1703	ABC-1	RERF-LC-MS	RERF-LC-Ad1
