# Supplementary material for: Identification of potential regulatory mutations using multi-omics analysis and haplotyping of lung adenocarcinoma cell lines
Source: Sci Rep. 2018 Mar 21;8:4926. doi: 10.1038/s41598-018-23342-1 (PMC5862974; doi:10.1038/s41598-018-23342-1)
Supplement: Supplementary file 3 — Supplementary Table S7 [file 41598_2018_23342_MOESM3_ESM.xlsx]

## Sheet: SupTable S7
Supplementary Table S7: A list of regulatory mutations phased and allelic-biased in the 23 cell lines.
Cell	Regulatory mutation				Imbalanced ChIP	Gene	RefSeq	TF ChIP-seq (A549; ENCODE)	Transfac (2015.1)
	Chr	Position	Ref	Alt					Loss of TFBS	Gain of TFBS
A427	chr12	54016223	C	CCCCTAG	H3K4me1	HOXC4,HOXC6,	NM_014620,NM_153693,	-	-	-
A427	chr15	40282532	C	T	H3K4me3,H3K9/14ac,H3K27ac	ANKRD63,	NM_001190479,	CTCF,CTCF,	-	-
A427	chr16	1959861	G	GC	H3K4me3,H3K9/14ac	RPS2,	NM_002952,	TAF1_EtOH,TCF12_EtOH,PHF8,	V$AP2ALPHA_Q6|cGCCCCccgct,V$SP1SP3_Q4|ccgCCCCCcgc,	V$BCL6B_04|gagacCGCCCccccgc,V$EGR1_06|accgCCCCCccgct,V$EGR1_Q3|ccgCCCCCcc,V$EGR1_Q6|ccgCCCCCcc,V$OSX_Q3|CCGCCcccccg,V$WT1_Q6|cCCCCCcgc,V$WT1_Q6_02|gacCGCCCcccc,V$ZN451_01|cCCCCCcg,
A427	chr17	5191978	C	G	H3K4me3,H3K27ac	ZNF594,	NM_032530,	SIN3A,ETS1_EtOH,SP1_EtOH,CTCF,POLR2A_DEX100nM,POLR2A_EtOH,GABPA_EtOH,SMC3,ELF1_EtOH,NR3C1_EtOH,NR3C1_DEX50nM,SIX5_EtOH,TCF12_EtOH,MYC,CTCF,TAF1_EtOH,RAD21,ZBTB33_EtOH,	-	V$TBX5_02|tcaGGTGTgt,
A427	chr17	42702516	G	GT	H3K36me3	CNTNAP1,	NM_003632,	-	V$CPBP_Q6|gtGGGGC,V$KID3_01|CGTGG,V$TCFAP2C_04|cTGCCGtggggcct,	V$GABPA_09|tgCCGTT,V$VMYB_02|gCCGTTggg,
A427	chr2	85418648	A	ACG	PolII,H3K27ac	CAPG,	NM_001256139,	SIN3A,ETS1_EtOH,SP1_EtOH,POLR2A_DEX100nM,POLR2A_EtOH,PHF8,GABPA_EtOH,SMC3,ELF1_EtOH,CEBPB,SIX5_EtOH,TCF12_EtOH,MYC,TAF1_EtOH,	-	V$AHRHIF_Q6|acgCACGCg,V$AHR_Q6|CACGCa,V$EGR1_11|cgcaCGCGC,V$EGR1_15|aCGCACgcg,V$HES1_Q3|acgCACGCgcg,
A427	chr20	43658427	G	GT	H3K9/14ac	MYBL2,	NM_002466,	-	-	-
A427	chr20	51803238	A	AT	H3K9/14ac	SALL4,	NM_020436,	-	-	-
A427	chr3	149375499	T	C	H3K4me3,H3K9/14ac,H3K27ac	TM4SF1,	NM_014220,	SIN3A,ETS1_EtOH,SP1_EtOH,ELF1_EtOH,POLR2AphosphoS2,YY1_EtOH,TCF12_EtOH,ZBTB33_EtOH,	-	-
A427	chr6	3260207	C	CTT	H3K4me3	PSMG4,	NM_001128592,NM_001128591,NM_001135750,	-	-	-
A549	chr15	23440915	T	C	H3K27me3	MKRN3,	NM_005664,	-	V$GATA1_02|tcccgTATCTtctc,V$ZFP64_02|CCGTAt,	V$GCMA_Q4|CCCGCat,V$GCMB_Q2|tCCCGCat,
A549	chr15	23566678	T	A	H3K4me3	MKRN3,	NM_005664,	-	V$IRF5_04|ggaacTCTCGtttgc,	-
A549	chr16	25257835	C	CG	H3K4me3	ZKSCAN2,	NM_001012981,	SIN3A,POLR2A_DEX100nM,POLR2A_EtOH,PHF8,REST,GABPA_EtOH,SREBF1,	V$AP2ALPHA_Q6|cgcggGGGGCg,	V$WT1_Q6|gcgGGGGGg,V$ZN451_01|cgGGGGGg,
A549	chr17	80355364	G	T	H3K36me3	ENDOV,	NM_173627,NM_001164638,NM_001164637,	-	V$GAF_Q6|acgGGAATggg,V$TEF1_Q6|GGAATg,	-
A549	chr17	80355526	G	A	H3K36me3	ENDOV,	NM_173627,NM_001164638,NM_001164637,	-	V$CPBP_Q6|caGGGGG,V$ZAC_01|gGGGGAagaa,	V$ELF1_Q5|AGGAAg,V$SPI1_Q5|AGGAAg,
A549	chr2	38070511	C	CA	H3K9/14ac	CYP1B1,	NM_000104,	-	-	-
A549	chr2	85418650	A	ACGCG	H3K27ac	CAPG,	NM_001256139,	SIN3A,ETS1_EtOH,SP1_EtOH,POLR2A_DEX100nM,POLR2A_EtOH,PHF8,GABPA_EtOH,SMC3,ELF1_EtOH,CEBPB,SIX5_EtOH,TCF12_EtOH,MYC,TAF1_EtOH,	-	-
A549	chr4	188109160	A	ACG	H3K4me3	TRIML2,	NM_173553,	CEBPB,	-	V$AHR_Q6|CACGCa,
ABC-1	chr1	226679940	C	CG	H3K27ac	ITPKB,	NM_002221,	-	-	V$E2F1_09|cagGCGGGaga,V$GKLF_Q3_01|ggcgggaGAGGGc,
ABC-1	chr10	27100911	C	CA	H3K9/14ac	ANKRD26,	NM_014915,NM_001256053,	ETS1_EtOH,TAF1_EtOH,	-	-
ABC-1	chr19	57476910	C	T	H3K4me3	ZNF772,	NM_001144068,NM_001024596,	-	-	V$IRF4_04|taaacTCTCGgattc,V$IRF6_04|taaacTCTCGgattc,
H1299	chr1	66301190	A	AT	H3K27ac	PDE4B,	NM_001037339,	-	-	-
H1299	chr1	113811755	CGTTTTCCTGCTT	C	H3K4me3,H3K9/14ac,H3K27ac	RSBN1,	NM_018364,	-	V$EHF_Q6|tTTCCTgc,V$NFAT1_Q4|tTTTCC,V$NFAT1_Q6|tTTTCC,V$NFAT4_Q3|tTTTCC,V$SOX17_Q2|TTGTCc,	-
H1299	chr10	68334075	A	AAAC	H3K4me3	PBLD,	NM_001033083,NM_022129,	-	-	V$CMYB_Q5|aacAACTGact,V$FOXA2_04|ttttgGTAAAcaactga,V$FOXA2_05|ttttgGTAAAcaactga,V$FOXD2_02|gtAAACA,V$FOXD3_05|gtAAACA,V$FOXG1_05|gtAAACA,V$FOXI1_02|GTAAAca,V$FOXJ2_04|gtAAACAa,V$FOXJ3_07|gtAAACAa,V$FOXJ3_12|gtAAACAa,V$FOXK1_07|gtAAACA,V$FOXL1_05|gtAAACA,V$FOXO1A_Q5|AAACAa,V$FOXO1_02|ttggtAAACAactg,V$FOXO1_05|gtAAACAa,V$FOXO1_08|ggtAAACAact,V$FOXO3A_Q1|ggtAAACAactg,V$FOXO3_01|ttggtaAACAActg,V$FOXO…
H1299	chr14	21069184	G	A	H3K9/14ac	ARHGEF40,	NM_018071,	-	-	-
H1299	chr14	23953737	A	ACT	H3K27ac	DHRS4,	NM_021004,	POLR2A_DEX100nM,POLR2A_EtOH,TAF1_EtOH,	-	-
H1299	chr19	36548272	T	A	H3K36me3	ZNF529,	NM_020951,	-	V$GATA3_03|taATATCttt,V$ZNF333_01|ATAAT,	V$BCL6_01|tttgaaaaataTCTTT,V$MEF2C_Q4|aaAAATA,V$TEF3_Q3|aaAAATAtc,V$TEF5_Q2|aaAAATAt,
H1648	chr12	114684071	G	GGAGA	H3K27ac	TBX3,	NM_005996,NM_016569,	SIN3A,POLR2A_DEX100nM,REST_EtOH,POLR2A_EtOH,PHF8,SIN3A_EtOH,YY1_EtOH,SIX5_EtOH,NR3C1_DEX500pM,CHD1,TAF1_EtOH,ZBTB33_EtOH,	-	-
H1648	chr2	131528390	G	A	H3K4me3	CCDC74A,	NM_138770,	-	-	-
H1648	chr5	149002770	C	CA	H3K27ac	SH3TC2,	NM_024577,	-	V$FOXC1_Q4|TTGCTttct,	V$BRN1_Q6|tGCATTt,
H1648	chr5	149004604	G	A	H3K27ac,H3K4me1	SH3TC2,	NM_024577,	-	V$CPBP_Q6|gaGGGGG,	-
H1648,H1819	chr5	178941464	C	CCAAA	H3K4me3,H3K9/14ac	ZNF454,	NM_001178089,NM_001178090,NM_182594,	-	-	-
H1650	chr1	110389770	G	GGA	H3K4me3	SLC16A4,	NM_001201548,NM_001201547,NM_004696,NM_001201549,NM_001201546,	-	-	V$AP4_Q6_02|gCAGCTggagacc,
H1650	chr18	12955468	T	C	H3K36me3	SEH1L,	NM_031216,NM_001013437,	-	-	-
H1703	chr11	78040678	T	TA	H3K27ac	KCTD14,	NM_023930,	-	-	V$CDX1_Q5|TTTATt,V$HOXA13_01|tTTTAT,V$SATB1_Q5_01|tTTTAT,
H1703	chr4	54240616	C	G	H3K36me3	PDGFRA,	NM_006206,	-	-	V$HSF4_Q3|CTGCAgg,
H1703	chr4	54277854	G	T	H3K4me1	PDGFRA,	NM_006206,	-	V$ERG_06|acAGGAAgttg,V$FLI1_05|acaGGAAGttg,V$GABPBETA_Q3|acaGGAAGttg,V$OSR1_04|gaagttgGTAGCtcag,	-
H1703	chr4	54285836	T	G	H3K36me3	PDGFRA,	NM_006206,	-	-	V$STAT3_03|tccttTTCCAggcagt,
H1703	chr6	73394947	C	G	H3K4me3,H3K9/14ac,H3K27ac	DDX43,	NM_018665,	-	-	V$GLI2_Q6|TGGGTggttgc,V$GLI3_Q5_01|gtGGGTGgt,V$GLI_Q3|gtgGGTGGtt,V$ZBTB7C_01|gtggGTGGTtgc,
H1703	chr7	100627013	C	CTG	H3K4me1	TFR2,	NM_001206855,	RNF2,	-	V$HSF4_Q3|ctGGCAG,V$KAISO_01|ctgGCAGGag,V$NF1B_Q6|CTGGCagga,
H1819	chr1	20612675	G	A	H3K4me1	CDA,	NM_001785,	-	V$ING4_01|TGGTGg,V$KID3_01|GGTGG,	-
H1819	chr6	27867700	G	C	PolII,H3K9/14ac,H3K27ac	HIST1H2AL,	NM_003511,	-	-	-
H1975	chr1	8374283	A	C	H3K4me1	SLC45A1,	NM_001080397,	-	V$MEF2D_Q4|tAAATAg,V$ZFP800_01|taAATAGg,	V$HMBOX1_03|tgTAACTagg,V$RFX4_04|cttGTAACtaggtgg,
H1975	chr16	56638440	C	CG	H3K27ac	MT1A,	NM_005946,	POLR2A_DEX100nM,POLR2A_EtOH,	V$ZAC_04|cGGCCCc,	-
H1975	chr17	64082851	T	TTA	H3K27ac	ERN1,	NM_001433,	SREBF1,	V$GFI1_Q6_01|ctgTGATTtt,	V$FOXD3_01|gaTTATTttttt,V$HNF3B_01|gtgatTATTTttttt,V$MEF2C_Q4|TATTTtt,V$PMX1_Q6|tGATTA,V$ZNF333_01|ATTAT,
H1975	chr19	9471504	A	AT	H3K36me3	ZNF560,	NM_152476,	-	-	V$PRX2_Q2|taaaTTTGA,
H1975	chr5	96877423	C	CA	H3K9/14ac	ERAP2,	NM_022350,NM_001130140,	-	V$EGR1_Q3|gtGGGGGcga,V$RREB1_06|GGGGCga,V$WT1_Q6_01|agtggGGGCG,	V$PUR1_Q4|ggGGCAGag,V$SMAD5_Q5|gggGCAGA,
H1975	chr5	96896546	G	GAAA	H3K36me3	ERAP2,	NM_022350,NM_001130140,	-	-	V$PARP_Q4|aAGAAA,V$SPIB_Q3|gAAGAA,
H1975	chr7	24830481	A	G	H3K36me3	DFNA5,	NM_001127453,	-	-	-
H2126	chr1	66265697	T	TGTGAA	H3K4me1	PDE4B,	NM_001037339,	TCF12_EtOH,	-	V$SOX10_Q3|ggcATTGT,V$SOX10_Q6_01|cATTGTg,
H2126	chr17	39056981	C	CT	H3K27ac	PLXDC1,	NM_020405,	ETS1_EtOH,SP1_EtOH,POLR2A_DEX100nM,POLR2A_EtOH,ZBTB33_EtOH,	-	-
H2126	chr19	48696618	G	C	H3K9/14ac,H3K27ac	FUT2,	NM_001097638,NM_000511,	-	-	-
H2126	chr19	53881131	C	CAG	H3K27me3	PRKCG,	NM_002739,	POLR2AphosphoS2,	-	-
H2126	chr2	29114657	G	C	H3K4me1	CLIP4,	NM_024692,	REST_EtOH,ATF3_EtOH,	-	V$BEN_01|gtgCGCTG,
H2126	chr2	206274726	C	T	H3K9/14ac,PolII	ZDBF2,	NM_020923,	SIN3A,POLR2A_DEX100nM,POLR2A_EtOH,PHF8,GABPA_EtOH,TAF1_EtOH,	-	-
H2228	chr1	27935147	T	TG	PolII	SMPDL3B,	NM_014474,NM_001009568,	-	-	V$CREL_Q6|tGGAGAatccca,V$SPIB_Q3|gGAGAA,
H2228	chr12	4518175	G	A	H3K4me1	C12orf4,	NM_020374,	-	-	V$NKX25_Q5|cacCACTTca,V$NKX28_01|cCACTTcaa,V$NKX2B_Q3|CACTTca,
H2228	chr16	3443336	C	T	PolII	ZNF597,	NM_152457,	SIN3A,ETS1_EtOH,YY1_EtOH,TAF1_EtOH,	-	-
H2228	chr16	73070710	G	GTC	PolII	ZFHX3,	NM_001164766,	SIN3A,SP1_EtOH,MAZ,POLR2A_DEX100nM,POLR2A_EtOH,NR3C1_DEX5nM,ATF3_EtOH,JUN,GABPA_EtOH,ELF1_EtOH,SIN3A_EtOH,NR3C1_EtOH,NR3C1_DEX50nM,TCF12_EtOH,MYC,FOSL2_EtOH,TAF1_EtOH,JUND_EtOH,RAD21,	-	-
H2228	chr17	50533812	C	CT	H3K4me1	EPN3,	NM_017957,	-	V$CREB_Q3|CGTCAt,	-
H2228	chr20	31948814	C	A	H3K36me3	PDRG1,	NM_030815,	-	V$PBX1_Q3|ttCAATCat,	-
H2228	chr4	48173432	C	CAGGTTGTTTGGT	H3K27ac	TXK,	NM_003328,	-	-	V$FOXO1A_Q5|tTGTTT,V$SRY_Q6|TTGTTt,
H2228	chr4	87975555	T	TG	PolII,H3K27ac	SPP1,	NM_001251830,NM_000582,NM_001040058,NM_001040060,NM_001251829,	SIN3A,SP1_EtOH,TAF1_EtOH,	V$FOXC1_Q4|TTGTTtttt,V$FOXO1A_Q3|tTGTTTtt,V$FOXO1A_Q5|tTGTTT,V$FOXO1_Q5|ttTGTTTtt,V$SOX4_Q5|tTTGTT,V$SRY_01|ttTGTTT,V$SRY_Q6|TTGTTt,	-
H2347	chr11	62557963	T	TG	H3K36me3	ROM1,	NM_000327,	-	V$ZNF302_01|tggGCATGgtgc,	V$HES1_Q6|ggcACGTGcc,V$ING4_01|TGGTGg,V$KID3_01|GGTGG,V$USF_Q6|ggcaCGTGCc,
H2347	chr12	47758954	G	T	H3K9/14ac	RAPGEF3,	NM_001098531,	SIN3A,NR3C1_EtOH,	V$BCL6B_04|cggaggGGGCGgggtg,V$CPBP_Q6|gaGGGGG,V$EGR1_06|gcggaGGGGGcggg,V$EGR1_16|ggaGGGGGcggggt,V$EGR1_Q3|gaGGGGGcgg,V$EGR1_Q6|gaGGGGGcgg,V$OSX_Q3|ggagggGGCGG,V$SP1SP3_Q4|ggaGGGGGcgg,V$SP1_02|gGGGCGgggtg,V$SP1_03|gggggCGGGG,V$SP1_08|cggaGGGGGcgggg,V$SP1_09|gggGGCGGggt,V$SP1_Q3|ggGGCGGggt,V$SP2_07|cggagggGGCGGggt,V$SP4_03|gcggaggGGGCGgggtg,V$WT1_Q6_01|ggaggGGGCG,	V$EGR2_05|cggaGTGGGcggggt,V$KLF17_01|tgGGCGG,V$KLF17_02|tgGGCGG,V$LKLF_02|tGGGCGg,
H2347	chr2	26299918	G	GA	H3K9/14ac	GPR113,	NM_153835,	-	V$CIZ_01|gAAAAAatc,	-
H2347	chr22	37187692	G	GC	H3K4me3,H3K9/14ac,H3K27ac	C1QTNF6,	NM_031910,NM_182486,	-	V$BEN_01|CAGCGgat,	V$ZFP516_03|cCGGATg,
H2347	chr5	157552395	T	TA	H3K36me3	ADAM19,	NM_033274,	-	V$GTF2IRD1_01|tgTAATCct,	-
H2347	chr5	179023703	C	CCA	H3K4me3,H3K27ac	ZNF454,	NM_001178089,NM_001178090,NM_182594,	ETS1_EtOH,SP1_EtOH,POLR2A_DEX100nM,PHF8,ELF1_EtOH,NR3C1_DEX50nM,SIX5_EtOH,ZBTB33_EtOH,	-	V$ARNT_Q6|CACGTa,V$KID3_01|CCACG,
H2347	chr5	179023705	G	C	H3K4me3,H3K27ac	ZNF454,	NM_001178089,NM_001178090,NM_182594,	ETS1_EtOH,SP1_EtOH,POLR2A_DEX100nM,POLR2A_EtOH,PHF8,ELF1_EtOH,NR3C1_DEX50nM,SIX5_EtOH,ZBTB33_EtOH,	-	V$ISL2_03|cTAAGTg,V$ISL2_05|ctAAGTG,V$NKX31_06|ctAAGTGgt,V$NKX32_06|ctAAGTGgt,
H2347	chr5	179023789	C	T	H3K27ac	ZNF454,	NM_001178089,NM_001178090,NM_182594,	ETS1_EtOH,SP1_EtOH,POLR2A_DEX100nM,POLR2A_EtOH,PHF8,ELF1_EtOH,NR3C1_DEX50nM,SIX5_EtOH,ZBTB33_EtOH,	-	V$ELK1_02|ggctTTCCGgcgcg,V$ER81_02|gctTTCCGgc,V$ETV7_01|gctTTCCGgc,V$ZSCAN2_04|tCGGCTttccgg,
H2347	chr6	28399927	C	CT	H3K4me3	ZSCAN12,	NM_001163391,	SIN3A,ETS1_EtOH,SP1_EtOH,POLR2A_DEX100nM,POLR2A_EtOH,ATF3_EtOH,PHF8,GABPA_EtOH,YY1_EtOH,SIX5_EtOH,TAF1_EtOH,ZBTB33_EtOH,	-	-
H2347	chrX	11115164	G	T	H3K36me3	HCCS,	NM_005333,NM_001122608,NM_001171991,	-	-	V$P50_Q6|cAGGGAgttcct,V$SALL3_03|aGTTCCtgggaa,V$STAT6_Q4|gttcctGGGAA,
H2347	chrX	40049931	A	G	H3K36me3	BCOR,	NM_017745,NM_001123385,	-	-	-
H2347	chrX	46574956	C	T	H3K4me3,H3K27ac	CHST7,	NM_019886,	-	-	-
H2347	chrX	47483521	C	CA	H3K4me3,H3K9/14ac,H3K27ac	ZNF41,	NM_153380,NM_007130,	REST_EtOH,TAF1_EtOH,	V$BCL6B_04|ctcccCCCCCcacaca,V$GKLF_Q3_01|tCCCCCccccaca,V$WT1_Q6|cCCCCCccc,V$ZFP740_03|ctcccCCCCCcacaca,	-
H2347	chrX	48528539	G	T	H3K36me3	EBP,	NM_006579,	-	-	-
H2347	chrX	48539949	G	A	H3K4me3,H3K27ac	TBC1D25,	NM_002536,	SIN3A,CTCF,PHF8,	-	V$KID3_01|CCACC,
H2347	chrX	48559236	C	A	H3K36me3	TBC1D25,	NM_002536,	-	V$BCL6B_04|caagcCACCCctgagc,V$PAX2_Q2|CACCCctgagc,	-
H2347	chrX	49002196	G	T	H3K4me3,H3K9/14ac,H3K27ac	GRIPAP1,	NM_207672,NM_020137,	SIN3A,ETS1_EtOH,SP1_EtOH,POLR2A_DEX100nM,REST_EtOH,POLR2A_EtOH,GABPA_EtOH,SIN3A_EtOH,CEBPB,YY1_EtOH,SIX5_EtOH,TCF12_EtOH,CHD1,TAF1_EtOH,	V$BEN_01|atcCGCTG,	-
H2347	chrX	65534259	A	T	H3K4me3,H3K27ac	LAS1L,	NM_001170649,NM_031206,NM_001170650,	-	V$GATA3_03|acaGATATaa,V$GATA5_Q4|cAGATA,V$HOXA10_Q6|cagaTATAA,V$ZBTB44_01|tCACAG,	-
H2347	chrX	65534494	C	A	H3K4me3,H3K27ac	LAS1L,	NM_001170649,NM_031206,NM_001170650,	REST_EtOH,KDM5A,	-	-
H2347	chrX	71256219	C	T	H3K27ac	ZMYM3,	NM_201599,	-	-	V$PMX1_Q6|TAATAa,
H2347	chrX	100665623	C	A	H3K36me3	SRPX2,	NM_014467,	-	-	-
H2347	chrX	100665625	G	T	H3K36me3	SRPX2,	NM_014467,	-	-	-
H2347	chrX	100822341	C	A	H3K36me3	CSTF2,	NM_001325,	-	-	-
H2347	chrX	103586064	G	T	H3K4me3,H3K9/14ac,H3K27ac	TCEAL4,	NM_001006937,NM_001006935,NM_024863,	PHF8,YY1_EtOH,TAF1_EtOH,	-	V$SOX4_Q5|tTTGTT,
H2347	chrX	119399107	C	CT	H3K4me3,H3K9/14ac	SLC25A43,	NM_145305,	REST_EtOH,	-	-
H2347	chrX	119399109	A	T	H3K4me3,H3K9/14ac,H3K27ac	SLC25A43,	NM_145305,	REST_EtOH,	-	V$HSF4_Q3|ctTGCAG,
H2347	chrX	120603552	C	T	H3K27ac	C1GALT1C1,	NM_001011551,NM_152692,	-	-	-
H2347	chrX	132957182	C	A	H3K4me3	HS6ST2,	NM_147175,NM_001077188,	-	-	V$NR1B2_Q6|gGGTCAg,
H2347	chrX	132957183	G	GA	H3K4me3	HS6ST2,	NM_147175,NM_001077188,	-	-	-
H2347	chrX	136504229	G	A	H3K36me3	HTATSF1,	NM_001163280,	-	V$PLZFB_Q3|gaaaTACAGt,	-
H2347	chrX	155216488	G	C	H3K4me3,H3K27ac	VBP1,	NM_003372,	SP1_EtOH,POLR2A_DEX100nM,REST_EtOH,POLR2A_EtOH,PHF8,YY1_EtOH,TAF1_EtOH,	V$REX1_03|aagATGGCggcc,V$YY1_03|caagATGGCggc,V$YY1_06|aagATGGCggc,V$YY2_01|aagATGGCggc,	V$NFMUE1_Q6|agATGGCcg,
II-18	chr1	220733283	C	A	H3K27ac	MARC2,	NM_017898,	SP1_EtOH,CTCF,MAZ,GABPA_EtOH,SMC3,ELF1_EtOH,TCF12_EtOH,CTCF,RAD21,	V$RELA_Q6|ccgggaAATCCc,	V$HSF4_Q3|CTGCCag,V$P50RELAP65_Q5_01|caGGGAAatccc,
II-18	chr11	64203784	C	CTTTG	H3K36me3	FERMT3,	NM_178443,NM_031471,	-	-	V$FOXM1_Q6|tTGTTTgt,V$FOXO1A_Q5|tTGTTT,V$HFH2_Q5|cTTTGTtt,V$HNF3G_Q4|TGTTTgtt,V$SRY_01|ttTGTTT,V$SRY_Q6|TTGTTt,
II-18	chr12	105084230	T	TTTTG	H3K4me3,H3K9/14ac,H3K27ac	ALDH1L2,	NM_001034173,	SIN3A,YY1_EtOH,	-	V$FOXD3_01|ttTTGTTtgttt,V$HFH3_01|tttTGTTTgtttg,V$HNF3_Q6|ttTGTTTgtttgt,
LC2ad	chr7	94655777	G	GAAA	H3K4me3	PEG10,	NM_001172437,NM_001172438,	SIN3A,PHF8,	-	-
LC2ad	chr7	122303951	G	C	H3K27ac	FEZF1,	NM_001024613,NM_001160264,	-	V$OSR1_04|ggttcagGTAGCacaa,V$OSR2_04|ggttcagGTAGCacaa,	V$ARNT_Q6|CACGTa,
RERF-LC-Ad1	chr1	8422756	T	G	H3K9/14ac,H3K27ac	SLC45A1,	NM_001080397,	-	V$PRRX2_03|TAATT,	-
RERF-LC-Ad1	chr10	69222380	T	TCA	H3K4me1	HKDC1,	NM_025130,	CTCF,CEBPB,	-	V$ZBTB44_01|tCACAG,
RERF-LC-Ad1	chr11	75403270	A	T	H3K36me3	KLHL35,	NM_001039548,	-	-	-
RERF-LC-Ad1	chr18	79395018	C	G	H3K4me3	NFATC1,	NM_172390,NM_006162,NM_172388,	RNF2,	-	V$CETS1P54_03|tgcgcCGGAAgagacg,V$CETS1_01|gCCGGAagag,V$EHF_03|gcCGGAAgag,V$ELK1_02|tgcgcCGGAAgaga,V$ER71_02|gcCGGAAgag,V$ER81_02|gcCGGAAgag,V$ERM_01|gcCGGAAgag,V$ETV7_01|gcCGGAAgag,V$FLI1_Q6|ccGGAAGagac,V$GABPAGABPB_Q6|gcCGGAAg,V$GABPA_Q4|cGGAAG,V$GADP_01|gcgcCGGAAgag,V$PEA3_01|gcCGGAAgag,V$PEA3_02|gcCGGAAgag,
RERF-LC-Ad1	chr19	20545301	G	GT	H3K9me3	ZNF737,	NM_001159293,	-	-	-
RERF-LC-Ad1	chr19	20565417	G	GCA	H3K27ac	ZNF737,	NM_001159293,	-	-	-
RERF-LC-Ad1	chr19	35003143	C	CGT	H3K4me1	ZNF792,	NM_175872,	SIN3A,ETS1_EtOH,SP1_EtOH,ATF3_EtOH,SIN3A_EtOH,SIX5_EtOH,	-	-
RERF-LC-Ad1	chr2	225582441	G	C	H3K36me3	NYAP2,	NM_020864,	-	V$BTEB2_Q3_01|cccccGCCCC,V$E2F3_Q6|ccCCGCC,V$EGR1_09|cCGCCCccg,V$MOVOB_01|CCCCCgc,V$SP1_02|cccccCGCCCc,V$SP1_08|ccccgCCCCCgtgc,V$SP1_09|cccCCGCCccc,V$SP1_Q2_01|ccCCGCCccc,V$SP1_Q3|cccCCGCCcc,V$SP1_Q4_01|ccccCCGCCcccg,V$SP1_Q6|ccccCCGCCcccg,V$SP1_Q6_01|cccCCGCCcc,V$SP2_Q3|ttcccccCGCCCccg,V$SP2_Q3_01|cccccCGCCCccgtg,V$WT1_Q6_01|CGCCCccgtg,V$WT1_Q6_02|cccCGCCCccgt,	V$GKLF_Q3|cccccCCCCCccgt,V$MAZR_01|ttcCCCCCccccc,V$MAZ_Q6_01|tcccccCCCCCccg,V$SP1SP3_Q4|cccCCCCCccc,V$WT1_Q6|cCCCCCccc,V$ZFP281_04|ttcccccCCCCCccg,V$ZFP740_03|cccccCCCCCccgtgc,V$ZN451_01|cCCCCCcg,
RERF-LC-Ad1	chr20	22582148	G	A	H3K36me3	FOXA2,	NM_021784,	POLR2A_EtOH,	-	V$TFAP2A_03|ggcctCAGGCa,
RERF-LC-Ad1	chr3	179244703	G	GA	H3K36me3	KCNMB3,	NM_171829,	-	-	-
RERF-LC-Ad1	chr6	26197055	G	A	H3K4me3,PolII,H3K9/14ac,H3K27ac	HIST1H3D,	NM_003530,	-	V$MYB_03|gaatggCAGTTtgcga,V$MYB_Q6|ggCAGTTtgc,	-
RERF-LC-Ad1	chr6	26199147	G	C	H3K9/14ac	HIST1H3D,	NM_003530,	-	-	-
RERF-LC-Ad1	chr6	158031620	G	GTC	H3K4me1	SYNJ2,	NM_001178088,	SIN3A,SP1_EtOH,NR3C1_DEX5nM,NR3C1_DEX50nM,TCF12_EtOH,FOSL2_EtOH,	-	-
RERF-LC-Ad2	chr1	17303761	C	CTCCTCTGAG	H3K4me1	PADI4,	NM_012387,	-	-	-
RERF-LC-Ad2	chr11	308885	G	GC	H3K4me1	IFITM2,	NM_006435,	-	-	V$LFA1_Q6|ctgAGCCC,
RERF-LC-Ad2	chr15	89785543	A	AAC	H3K27ac	ANPEP,	NM_001150,	NR3C1_DEX100nM,NR3C1_DEX5nM,	-	-
RERF-LC-Ad2	chr16	81096914	G	C	H3K4me1	GCSH,	NM_004483,	EHMT2,	V$KID3_01|GGTGG,	-
RERF-LC-Ad2	chr16	81097354	G	C	H3K4me1	GCSH,	NM_004483,	EHMT2,	-	-
RERF-LC-Ad2	chr19	57709211	G	GC	H3K4me3	ZNF154,	NM_001085384,	-	-	-
RERF-LC-Ad2	chr5	150139698	A	AC	H3K4me1	PDGFRB,	NM_002609,	-	-	V$AML1_01|ACCACa,V$AML1_Q5|aCCACA,V$AML1_Q6|aCCACA,V$PEBP2B_Q6|gaCCACA,
RERF-LC-KJ	chr1	155932383	G	GA	H3K36me3	RXFP4,	NM_181885,	-	V$SIX1_Q3|AGAAAgctgag,	-
RERF-LC-KJ	chr10	46130177	G	T	H3K36me3	AGAP7,	NM_001077685,	-	V$NKX25_Q5|cgAAGTGgga,V$RBPJK_Q4|agtGGGAA,V$ZNF860_02|gtGGGAAatggc,	V$BCL6_01|AAAGCgaagttggaaa,
RERF-LC-KJ	chr19	52602057	G	GAA	H3K9/14ac	ZNF701,	NM_018260,	-	-	V$BARBIE_01|aaagAAAGCaggagg,
RERF-LC-KJ	chr19	53408011	C	T	H3K36me3	ZNF765,	NM_001040185,	-	-	-
RERF-LC-MS	chr1	182586389	C	A	H3K4me3	RNASEL,	NM_021133,	-	V$LEF1_Q2|CTTTGa,V$TCF3_Q6|CTTTGa,	V$HELIOSA_01|tttAGGGAttt,
RERF-LC-OK	chr11	68772512	T	TG	H3K36me3	MTL5,	NM_001039656,NM_004923,	-	V$RFX_Q6_01|ggGTTGCcaggtg,	-
RERF-LC-OK	chr15	89781340	C	G	H3K27ac	MESP1,	NM_018670,	-	-	V$CETS1_Q6|aGGAAGt,V$ELF1_Q5|AGGAAg,V$ELF1_Q6|aaaggAGGAAgt,V$ELF5_01|aggaGGAAGta,V$ELK1_Q6|GGAAGt,V$ESE1_Q3|ggAGGAAgta,V$ETS1_B|ggAGGAAgtatcttg,V$ETS_Q6|gaGGAAGt,V$PEA3_Q6|aGGAAGt,V$PEA3_Q6_02|AGGAAgt,V$PU1_Q4|aaaggAGGAAgtatcttgg,V$SPI1_03|ggaGGAAGta,V$SPI1_04|AGGAAgt,V$SPI1_Q5|AGGAAg,V$SPIB_02|ggaGGAAGta,V$SPIC_01|ggAGGAAgta,V$SPIC_02|ggaGGAAGta,
RERF-LC-OK	chr5	96884962	T	TG	H3K36me3	ERAP2,	NM_022350,NM_001130140,	-	-	-
RERF-LC-OK	chr5	96895154	T	TA	H3K36me3	ERAP2,	NM_022350,NM_001130140,	-	-	-
RERF-LC-OK	chr5	149446233	G	GT	PolII	PCYOX1L,	NM_024028,	SP1_EtOH,POLR2A_EtOH,NR3C1_DEX50nM,FOXA1_DEX100nM,	-	-
RERF-LC-OK	chr7	151345978	G	T	H3K4me1	NUB1,	NM_001243351,NM_016118,	-	-	-
RERF-LC-OK	chr9	131396736	T	C	H3K4me1	PRRC2B,	NM_013318,	-	-	V$EGR3_Q3|aCCCAC,V$KID3_01|CCACC,
RERF-LC-OK	chr9	131528708	G	A	H3K36me3	UCK1,	NM_001135954,NM_031432,	-	-	-
RERF-LC-OK	chrX	51743749	C	T	H3K4me3	GSPT2,	NM_018094,	PHF8,GABPA_EtOH,	V$ZBED6_01|agcgcGAGCCcc,	-
VMRC-LCD	chr11	94768533	C	T	H3K4me3	AMOTL1,	NM_130847,	-	-	V$RELA_03|gCTGGGgaact,
VMRC-LCD	chr12	94149889	G	A	H3K27ac	PLXNC1,	NM_005761,	-	V$KLF17_01|tgGGCGG,V$KLF17_02|tgGGCGG,V$LKLF_02|tGGGCGg,	-
VMRC-LCD	chr15	74853540	C	G	H3K36me3	ULK3,	NM_001099436,	-	V$BEN_01|CAGCGagg,	V$GKLF_Q3|gcagGGAGGggtgc,V$GKLF_Q4|agGGAGG,
VMRC-LCD	chr7	73827962	T	TTAGTCACTTCTG	PolII,H3K27ac	WBSCR27,	NM_152559,	POLR2A_EtOH,NR3C1_EtOH,MYC,FOSL2_EtOH,	-	V$AP1FJ_Q2|tcttaGTCACt,V$AP1_Q2|tcttAGTCAct,V$AP1_Q4|tcttAGTCAct,
