# Supplementary material for: Identification of potential regulatory mutations using multi-omics analysis and haplotyping of lung adenocarcinoma cell lines
Source: Sci Rep. 2018 Mar 21;8:4926. doi: 10.1038/s41598-018-23342-1 (PMC5862974; doi:10.1038/s41598-018-23342-1)
Supplement: Supplementary file 4 — Supplementary Table S9 [file 41598_2018_23342_MOESM4_ESM.xlsx]

## Sheet: SupTable S9A
Supplementary Table S9: Lists of regulatory SNVs associated with lncRNA and enhancer regions in the FANTOM5 database.
(A) Regulatory SNVs associated with FANTOM CAT
Cell line	Chromosome	Position (UCSC hg38)	Reference	Alternative	Histone Marks	FANTOM5 lncRNA
A427	chr6	3260207	C	CTT	H3K4me3	ENSG00000230269.2|ENCT00000381213.1;
A427	chr3	149375499	T	C	H3K27Ac,H3K4me3,H3K914Ac	CATG00000062181.1|MICT00000252221.1;
A427	chr12	54016223	C	CCCCTAG	H3K4me1	ENSG00000273046.1|ENCT00000091599.1;ENSG00000248265.1|MICT00000079601.1,ENSG00000248265.1|MICT00000079602.1;ENSG00000248265.1|FTMT24700043032.1;
A549	chr16	25257835	C	CG	H3K4me3	CATG00000026947.1|ENCT00000157451.1;CATG00000026947.1|ENCT00000157449.1,CATG00000026947.1|ENCT00000157450.1;
A549	chr17	80355364	G	T	H3K36me3	ENSG00000263069.1|MICT00000156147.1;ENSG00000263069.1|ENST00000572151.1;ENSG00000263069.1|ENST00000575034.1;
A549	chr17	80355526	G	A	H3K36me3	ENSG00000263069.1|MICT00000156147.1;ENSG00000263069.1|ENST00000572151.1;ENSG00000263069.1|ENST00000575034.1;
ABC-1	chr10	27100911	C	CA	H3K914Ac	CATG00000109345.1|FTMT24000001713.1;
ABC-1	chr1	226679940	C	CG	H3K27Ac	CATG00000037790.1|MICT00000031873.1,CATG00000037790.1|MICT00000031874.1;
H1299	chr1	66301190	A	AT	H3K27Ac	CATG00000061389.1|FTMT20100062938.1;
H1299	chr14	23953737	A	ACT	H3K27Ac	ENSG00000215256.3|ENST00000556379.1;ENSG00000215256.3|MICT00000101561.1;ENSG00000215256.3|ENST00000554036.1;ENSG00000215256.3|ENST00000558423.1;ENSG00000215256.3|ENST00000553454.1;ENSG00000215256.3|ENST00000555045.1,ENSG00000215256.3|MICT00000101560.1;ENSG00000215256.3|ENCT00000131568.1;
H1648	chr12	114684071	G	GGAGA	H3K27Ac	ENSG00000257817.1|HBMT00000317722.1;ENSG00000257817.1|ENCT00000096291.1;
H1648	chr2	131528390	G	A	H3K4me3	CATG00000049986.1|FTMT20500018016.1;
H1703	chr7	100627013	C	CTG	H3K4me1	CATG00000093267.1|FTMT22800005630.1;CATG00000093267.1|ENCT00000403240.1;
H1703	chr11	78040678	T	TA	H3K27Ac	ENSG00000254829.1|ENCT00000069704.1;CATG00000003011.1|ENCT00000069712.1;
H2126	chr1	66265697	T	TGTGAA	H3K4me1	CATG00000061389.1|FTMT20100062938.1;
H2126	chr19	53881131	C	CAG	H3K27me3	ENSG00000232220.2|MICT00000180583.1;
H2126	chr2	206274726	C	T	H3K914Ac,PolII	CATG00000051341.1|MICT00000206277.1;
H2228	chr1	27935147	T	TG	PolII	CATG00000079744.1|ENCT00000003314.1;
H2228	chr17	50533812	C	CT	H3K4me1	ENSG00000250286.1|ENCT00000185216.1;ENSG00000250286.1|ENCT00000185218.1,ENSG00000250286.1|ENCT00000185219.1,ENSG00000250286.1|ENCT00000185222.1;
H2347	chr11	62557963	T	TG	H3K36me3	CATG00000002504.1|HBMT00000219060.1;
H2347	chr6	28399927	C	CT	H3K4me3	CATG00000083373.1|MICT00000299918.1,CATG00000083373.1|MICT00000299919.1;CATG00000083373.1|MICT00000299917.1;
H2347	chr2	26299918	G	GA	H3K914Ac	CATG00000042175.1|HBMT00000760529.1;CATG00000042175.1|MICT00000186428.1;CATG00000042175.1|HBMT00000760533.1;CATG00000042175.1|ENCT00000221242.1;CATG00000042175.1|MICT00000186425.1,CATG00000042175.1|MICT00000186427.1;CATG00000042175.1|MICT00000186432.1;CATG00000042175.1|MICT00000186426.1;CATG00000042175.1|MICT00000186429.1,CATG00000042175.1|MICT00000186430.1,CATG00000042175.1|MICT00000186431.1;
II-18	chr12	105084230	T	TTTTG	H3K27Ac,H3K4me3,H3K914Ac	CATG00000010273.1|ENCT00000095438.1;
LC2ad	chr7	122303951	G	C	H3K27Ac	ENSG00000230316.2|MICT00000332240.1;ENSG00000230316.2|FTMT22700038240.1;ENSG00000230316.2|ENST00000428449.1;
RERF-LC-Ad1	chr19	20565417	G	GCA	H3K27Ac	ENSG00000269110.1|ENST00000595094.1;
RERF-LC-Ad1	chr6	26197055	G	A	H3K27Ac,H3K4me3,H3K914Ac,PolII	ENSG00000272462.2|ENCT00000370143.1,ENSG00000272462.2|ENCT00000370146.1;CATG00000083271.1|FTMT22400002484.1;
RERF-LC-Ad1	chr6	26199147	G	C	H3K914Ac	ENSG00000272462.2|ENCT00000370143.1,ENSG00000272462.2|ENCT00000370146.1;
RERF-LC-Ad1	chr18	79395018	C	G	H3K4me3	CATG00000036717.1|ENCT00000194841.1;CATG00000038115.1|FTMT27000006202.1;CATG00000036717.1|HBMT00000666319.1;
RERF-LC-Ad1	chr10	69222380	T	TCA	H3K4me1	ENSG00000229261.1|ENST00000450995.1;ENSG00000229261.1|MICT00000043209.1,ENSG00000229261.1|MICT00000043210.1,ENSG00000229261.1|MICT00000043211.1,ENSG00000229261.1|MICT00000043213.1;
RERF-LC-Ad2	chr5	150139698	A	AC	H3K4me1	CATG00000078036.1|MICT00000291322.1;
RERF-LC-KJ	chr19	53408011	C	T	H3K36me3	ENSG00000160336.10|FTMT27500005693.1;

## Sheet: SupTable S9B
Supplementary Table S9: Lists of regulatory SNVs associated with lncRNA and enhancer regions in the FANTOM5 database.
(B) Regulatory SNVs associated with enhancer regions
Cell line	Chromosome	Position (UCSC hg38)	Reference	Alternative	Histone Marks	FANTOM5 enhancer regions
ABC-1	chr1	226679940	C	CG	H3K27Ac	chr1:226867580-226868182;
H2228	chr16	73070710	G	GTC	PolII	chr16:73104505-73104770;
H2347	chr2	26299918	G	GA	H3K914Ac	chr2:26522632-26522929;
RERF-LC-Ad1	chr6	158031620	G	GTC	H3K4me1	chr6:158452388-158452885;
RERF-LC-OK	chr15	89781340	C	G	H3K27Ac	chr15:90324413-90324614;
