# Supplementary material for: Identification of potential regulatory mutations using multi-omics analysis and haplotyping of lung adenocarcinoma cell lines
Source: Sci Rep. 2018 Mar 21;8:4926. doi: 10.1038/s41598-018-23342-1 (PMC5862974; doi:10.1038/s41598-018-23342-1)
Supplement: Supplementary file 5 — Supplementary Table S10 [file 41598_2018_23342_MOESM5_ESM.xlsx]

## Sheet: SupTable S10
Supplementary Table S10: Sequences of DNA fragments and primers for validation experiments
(A) DNA fragments used for Luciferase assay
Fragment	Sequence
NFATC1 Mutant	GCTAGCTCGATTTATGGTTTCTACACACCAGACACTTTAACCTCCAACCCCCCCCATCCAAAGCCAACAAGAAAATGCGGTGCCGTGTTGGCAGCTGAGCTGCGCCGGAAGAGACGCAGGGAGACGTGAGAGAGGAAAGTGTGAGTGGCCGGGGGGCCTCCCCCCGTCAGAAGTCGCGCAGTCGCGCCCATAAAACGCCCCCTCCGGAAGCTT
NFATC1 Wildtype	GCTAGCTCGATTTATGGTTTCTACACACCAGACACTTTAACCTCCAACCCCCCCCATCCAAAGCCAACAAGAAAATGCGGTGCCGTGTTGGCAGCTGAGCTGCGCCCGAAGAGACGCAGGGAGACGTGAGAGAGGAAAGTGTGAGTGGCCGGGGGGCCTCCCCCCGTCAGAAGTCGCGCAGTCGCGCCCATAAAACGCCCCCTCCGGAAGCTT
(B) Primers used for qPCR
Primer name	Sequence
Taget region
Primer_F_1_97bp	CCATCCAAAGCCAACAAGAA
Primer_F_2_123bp	CCAGACACTTTAACCTCCAACC
Primer_F_3_164bp	CACATAAGGGTGTCGTGCAA
Primer_R_shared	GGCCACTCACACTTTCCTCT
Positive control
RPS26_F	CAGCAGAAATGCTGAATGTAAAGG
RPS26_R	CATGAGATCCCTACGCGGAC
Negative control
Negative_control_1_F	CTGCCACTTGAGGGTGAGG
Negative_control_1_R	CCATCTTGCATGCAGTTAGCC
